# Supplementary material for: Stomatal Responses of Two Drought-Tolerant Barley Varieties with Different ROS Regulation Strategies under Drought Conditions
Source: Antioxidants (Basel). 2023 Mar 23;12(4):790. doi: 10.3390/antiox12040790 (PMC10135251; doi:10.3390/antiox12040790)
Supplement: Supplementary file 1 [file antioxidants-12-00790-s001.zip]

Archive with 1 entries (1 files):
- antioxidants-2262618-supplementary.pdf
